# Supplementary material for: Purified Saponins in Momordica charantia Treated with High Hydrostatic Pressure and Ionic Liquid-Based Aqueous Biphasic Systems
Source: Foods. 2022 Jun 29;11(13):1930. doi: 10.3390/foods11131930 (PMC9265297; doi:10.3390/foods11131930)
Supplement: Supplementary file 1 [file foods-11-01930-s001.zip]

Archive with 1 entries (1 files):
- foods-1746713-supplementary.pdf
